# Supplementary material for: Perinatal Acetaminophen Exposure and Childhood Attention-Deficit/Hyperactivity Disorder (ADHD): Exploring the Role of Umbilical Cord Plasma Metabolites in Oxidative Stress Pathways
Source: Brain Sci. 2021 Sep 30;11(10):1302. doi: 10.3390/brainsci11101302 (PMC8533963; doi:10.3390/brainsci11101302)
Supplement: Supplementary file 1 [file brainsci-11-01302-s001.zip]

Archive with 1 entries (1 files):
- brainsci-1375082-supplementary.pdf
